# Supplementary material for: Possible repurposing of seasonal influenza vaccine for prevention of Zika virus infection
Source: F1000Res. 2016 Mar 23;5:190. Originally published 2016 Feb 18. [Version 2] doi: 10.12688/f1000research.8102.2 (PMC4857754; doi:10.12688/f1000research.8102.2)
Supplement: Sequences of the ZIKV E protein taken from the NCBI databank (accessions: KU312314, KU312315, KU312313, KU312312, KJ776791, KJ634273, KF993678, JN860885, EU545988, HQ234499, KF268950, KF268948, KF268949, AY632535, LC002520, DQ859059, HQ234501, HQ234500, FSS13025, AHL43505, AHL43503, AHL43502, AMA120 [file f1000research-5-9037-s0000.tgz]

Archive with 1 entries (1 files):
- aafc394f-e645-4dba-b33f-bde5f94cd208_Dataset1.fasta
