# Supplementary material for: Possible repurposing of seasonal influenza vaccine for prevention of Zika virus infection
Source: F1000Res. 2016 Mar 23;5:190. Originally published 2016 Feb 18. [Version 2] doi: 10.12688/f1000research.8102.2 (PMC4857754; doi:10.12688/f1000research.8102.2)
Supplement: Sequences of HA of A/California/07/2009(H1N1) and HA of A/Switzerland/9715293/2013(H3N2) taken from the GSAID database (accessions: EPI705910, EPI696955) [file f1000research-5-9037-s0001.tgz]

Archive with 1 entries (1 files):
- f3ac645d-df45-4f7d-b9c0-5339cd950bf2_Dataset_2.fasta
